# Supplementary material for: Dynamic Changes and Regional Differences of Net Carbon Sequestration of Food Crops in the Yangtze River Economic Belt of China
Source: Int J Environ Res Public Health. 2022 Oct 14;19(20):13229. doi: 10.3390/ijerph192013229 (PMC9602910; doi:10.3390/ijerph192013229)
Supplement: Supplementary file 1 [file ijerph-19-13229-s001.zip]

Archive with 1 entries (1 files):
- ijerph-1894332-supplementary.pdf
